# Supplementary material for: A dual enhancer-attenuator element ensures transient Cdx2 expression during mouse posterior body formation
Source: Dev Cell. 2025 Sep 22;60(18):2407–2419.e6. doi: 10.1016/j.devcel.2025.06.006 (PMC12979250; doi:10.1016/j.devcel.2025.06.006)
Supplement: Table S3. TF binding sites identified in P1 versus P2, related to Figure 4 [file mmc2.xlsx]

## Sheet: Sheet1
Location	start	end	score	strand	attributes
p1	22	32	0.803303	+	TF=TCF7;class=High-mobility group (HMG) domain factors;sequence=CTCTTAGAGCA
p1	244	254	0.986879	-	TF=TCF7;class=High-mobility group (HMG) domain factors;sequence=GGCTTTGATGT
p1	399	409	0.849304	-	TF=TCF7;class=High-mobility group (HMG) domain factors;sequence=CGCTGTGAAGT
p2	177	187	0.842366	+	TF=TCF7;class=High-mobility group (HMG) domain factors;sequence=GACTTTGTTCA
p2	352	362	0.819718	+	TF=TCF7;class=High-mobility group (HMG) domain factors;sequence=CTGTTTGAATT
p2	389	399	0.833661	+	TF=TCF7;class=High-mobility group (HMG) domain factors;sequence=AGCTTTCATCC
p2	22	32	0.83419	-	TF=TCF7;class=High-mobility group (HMG) domain factors;sequence=TCCATTGAAGC
p2	81	91	0.857556	-	TF=TCF7;class=High-mobility group (HMG) domain factors;sequence=TGTTTTGATGT
p2	128	138	0.884017	-	TF=TCF7;class=High-mobility group (HMG) domain factors;sequence=CCCTTAGATCT
p2	239	249	0.842603	-	TF=TCF7;class=High-mobility group (HMG) domain factors;sequence=CTCTCTGATCC
p2	308	318	0.958328	-	TF=TCF7;class=High-mobility group (HMG) domain factors;sequence=TTCTTTGATAA
p1	147	160	0.871814	+	TF=TCF7L2;class=High-mobility group (HMG) domain factors;sequence=AGGGATGAGAAGGA
p1	208	221	0.847145	+	TF=TCF7L2;class=High-mobility group (HMG) domain factors;sequence=GGCCCTAAAAGAGA
p1	229	242	0.873166	+	TF=TCF7L2;class=High-mobility group (HMG) domain factors;sequence=AGGGCTGAAAGGTG
p1	242	255	0.953258	+	TF=TCF7L2;class=High-mobility group (HMG) domain factors;sequence=GTACATCAAAGCCG
p1	279	292	0.814501	+	TF=TCF7L2;class=High-mobility group (HMG) domain factors;sequence=CCCCTTGACAGATG
p1	346	359	0.878702	+	TF=TCF7L2;class=High-mobility group (HMG) domain factors;sequence=TAACATCACAAGGG
p1	397	410	0.900452	+	TF=TCF7L2;class=High-mobility group (HMG) domain factors;sequence=GGACTTCACAGCGA
p1	409	422	0.895122	-	TF=TCF7L2;class=High-mobility group (HMG) domain factors;sequence=GCAGATGAGAGGTC
p1	488	501	0.811327	-	TF=TCF7L2;class=High-mobility group (HMG) domain factors;sequence=TGCGTTCAGGGGGT
p1	550	563	0.861257	-	TF=TCF7L2;class=High-mobility group (HMG) domain factors;sequence=CTGCCTGAAAGGTA
p2	20	33	0.819069	+	TF=TCF7L2;class=High-mobility group (HMG) domain factors;sequence=ATGCTTCAATGGAC
p2	79	92	0.929344	+	TF=TCF7L2;class=High-mobility group (HMG) domain factors;sequence=TCACATCAAAACAG
p2	117	130	0.835369	+	TF=TCF7L2;class=High-mobility group (HMG) domain factors;sequence=GTTGAACAAGGAGA
p2	126	139	0.856147	+	TF=TCF7L2;class=High-mobility group (HMG) domain factors;sequence=GGAGATCTAAGGGG
p2	206	219	0.875638	+	TF=TCF7L2;class=High-mobility group (HMG) domain factors;sequence=CCACTACAAAAGTG
p2	237	250	0.91352	+	TF=TCF7L2;class=High-mobility group (HMG) domain factors;sequence=AGGGATCAGAGAGA
p2	260	273	0.860288	+	TF=TCF7L2;class=High-mobility group (HMG) domain factors;sequence=GCCGCTGAAAGGGG
p2	270	283	0.8227	+	TF=TCF7L2;class=High-mobility group (HMG) domain factors;sequence=GGGGAACACAGTCG
p2	306	319	0.917503	+	TF=TCF7L2;class=High-mobility group (HMG) domain factors;sequence=TCTTATCAAAGAAA
p2	176	189	0.889741	-	TF=TCF7L2;class=High-mobility group (HMG) domain factors;sequence=CCTGAACAAAGTCA
p2	321	334	0.864446	-	TF=TCF7L2;class=High-mobility group (HMG) domain factors;sequence=GGCATTGAAAGCGC
p2	351	364	0.862758	-	TF=TCF7L2;class=High-mobility group (HMG) domain factors;sequence=GTAATTCAAACAGA
p2	388	401	0.916459	-	TF=TCF7L2;class=High-mobility group (HMG) domain factors;sequence=GGGGATGAAAGCTG
p2	479	492	0.807011	-	TF=TCF7L2;class=High-mobility group (HMG) domain factors;sequence=TTACTTCCAAAGCA
p1	243	256	0.899666	-	TF=Lef1;class=High-mobility group (HMG) domain factors;sequence=CCGGCTTTGATGTA
p2	80	93	0.831681	-	TF=Lef1;class=High-mobility group (HMG) domain factors;sequence=TCTGTTTTGATGTG
p2	127	140	0.830939	-	TF=Lef1;class=High-mobility group (HMG) domain factors;sequence=ACCCCTTAGATCTC
p2	307	320	0.869415	-	TF=Lef1;class=High-mobility group (HMG) domain factors;sequence=TTTTCTTTGATAAG
p1	32	42	0.823691	+	TF=TCF3;class=Basic helix-loop-helix factors (bHLH);sequence=ACCACGCGCTG
p1	107	117	0.808799	+	TF=TCF3;class=Basic helix-loop-helix factors (bHLH);sequence=CGCACCCCCTG
p1	414	424	0.864094	+	TF=TCF3;class=Basic helix-loop-helix factors (bHLH);sequence=CTCATCTGCTG
p1	481	491	0.803377	+	TF=TCF3;class=Basic helix-loop-helix factors (bHLH);sequence=ACCACCCACCC
p1	485	495	0.808264	+	TF=TCF3;class=Basic helix-loop-helix factors (bHLH);sequence=CCCACCCCCTG
p1	95	105	0.880588	-	TF=TCF3;class=Basic helix-loop-helix factors (bHLH);sequence=GGCGCCTGCAA
p2	473	483	0.890803	+	TF=TCF3;class=Basic helix-loop-helix factors (bHLH);sequence=CGCGCCTGCTT
p2	435	445	0.889931	-	TF=TCF3;class=Basic helix-loop-helix factors (bHLH);sequence=TGCGCCTGCGG
p1	242	253	0.911396	+	TF=Tcf7;class=High-mobility group (HMG) domain factors;sequence=GTACATCAAAGC
p1	346	357	0.835225	+	TF=Tcf7;class=High-mobility group (HMG) domain factors;sequence=TAACATCACAAG
p1	411	422	0.807075	-	TF=Tcf7;class=High-mobility group (HMG) domain factors;sequence=GCAGATGAGAGG
p2	79	90	0.840556	+	TF=Tcf7;class=High-mobility group (HMG) domain factors;sequence=TCACATCAAAAC
p2	126	137	0.876338	+	TF=Tcf7;class=High-mobility group (HMG) domain factors;sequence=GGAGATCTAAGG
p2	237	248	0.834563	+	TF=Tcf7;class=High-mobility group (HMG) domain factors;sequence=AGGGATCAGAGA
p2	390	401	0.823796	-	TF=Tcf7;class=High-mobility group (HMG) domain factors;sequence=GGGGATGAAAGC
p1	94	106	0.864255	-	TF=TCF4;class=Basic helix-loop-helix factors (bHLH);sequence=GGGCGCCTGCAAG
p2	472	484	0.866735	+	TF=TCF4;class=Basic helix-loop-helix factors (bHLH);sequence=CCGCGCCTGCTTT
p2	406	418	0.821345	-	TF=TCF4;class=Basic helix-loop-helix factors (bHLH);sequence=ATGCTCCTGGCGG
p2	434	446	0.856753	-	TF=TCF4;class=Basic helix-loop-helix factors (bHLH);sequence=ATGCGCCTGCGGG
p1	29	38	0.806238	+	TF=TCF4;class=Basic helix-loop-helix factors (bHLH);sequence=AGCACCACGC
p1	110	119	0.81358	+	TF=TCF4;class=Basic helix-loop-helix factors (bHLH);sequence=ACCCCCTGGG
p1	271	280	0.804623	+	TF=TCF4;class=Basic helix-loop-helix factors (bHLH);sequence=CGCCTCTGCC
p1	285	294	0.827005	+	TF=TCF4;class=Basic helix-loop-helix factors (bHLH);sequence=GACAGATGAC
p1	330	339	0.875054	+	TF=TCF4;class=Basic helix-loop-helix factors (bHLH);sequence=CACAGCTTCC
p1	383	392	0.847007	+	TF=TCF4;class=Basic helix-loop-helix factors (bHLH);sequence=GCCACCTCGG
p1	414	423	0.91998	+	TF=TCF4;class=Basic helix-loop-helix factors (bHLH);sequence=CTCATCTGCT
p1	14	23	0.800169	-	TF=TCF4;class=Basic helix-loop-helix factors (bHLH);sequence=AGCAGCATCC
p1	54	63	0.842259	-	TF=TCF4;class=Basic helix-loop-helix factors (bHLH);sequence=ACCATCTTTG
p1	96	105	0.824514	-	TF=TCF4;class=Basic helix-loop-helix factors (bHLH);sequence=GGCGCCTGCA
p1	235	244	0.896166	-	TF=TCF4;class=Basic helix-loop-helix factors (bHLH);sequence=TACACCTTTC
p1	285	294	0.897909	-	TF=TCF4;class=Basic helix-loop-helix factors (bHLH);sequence=GTCATCTGTC
p1	330	339	0.838344	-	TF=TCF4;class=Basic helix-loop-helix factors (bHLH);sequence=GGAAGCTGTG
p1	414	423	0.840807	-	TF=TCF4;class=Basic helix-loop-helix factors (bHLH);sequence=AGCAGATGAG
p1	438	447	0.801955	-	TF=TCF4;class=Basic helix-loop-helix factors (bHLH);sequence=CTCAGGAGCC
p2	55	64	0.808516	+	TF=TCF4;class=Basic helix-loop-helix factors (bHLH);sequence=TCCACGTCCA
p2	231	240	0.833766	+	TF=TCF4;class=Basic helix-loop-helix factors (bHLH);sequence=TACAGGAGGG
p2	386	395	0.832856	+	TF=TCF4;class=Basic helix-loop-helix factors (bHLH);sequence=CTCAGCTTTC
p2	408	417	0.809221	+	TF=TCF4;class=Basic helix-loop-helix factors (bHLH);sequence=GCCAGGAGCA
p2	473	482	0.843189	+	TF=TCF4;class=Basic helix-loop-helix factors (bHLH);sequence=CGCGCCTGCT
p2	88	97	0.836135	-	TF=TCF4;class=Basic helix-loop-helix factors (bHLH);sequence=TCTATCTGTT
p2	149	158	0.836884	-	TF=TCF4;class=Basic helix-loop-helix factors (bHLH);sequence=CACCCCTGGG
p2	184	193	0.810163	-	TF=TCF4;class=Basic helix-loop-helix factors (bHLH);sequence=TTTACCTGAA
p2	231	240	0.822383	-	TF=TCF4;class=Basic helix-loop-helix factors (bHLH);sequence=CCCTCCTGTA
p2	408	417	0.83328	-	TF=TCF4;class=Basic helix-loop-helix factors (bHLH);sequence=TGCTCCTGGC
p2	436	445	0.835372	-	TF=TCF4;class=Basic helix-loop-helix factors (bHLH);sequence=TGCGCCTGCG
p1	242	253	0.847978	+	TF=TCF7L1;class=High-mobility group (HMG) domain factors;sequence=GTACATCAAAGC
p2	126	137	0.826274	+	TF=TCF7L1;class=High-mobility group (HMG) domain factors;sequence=GGAGATCTAAGG
p2	306	317	0.807415	+	TF=TCF7L1;class=High-mobility group (HMG) domain factors;sequence=TCTTATCAAAGA
p2	369	380	0.801797	+	TF=TCF7L1;class=High-mobility group (HMG) domain factors;sequence=ACTGAGCAAATG
p1	10	19	0.956068	+	TF=ETS2;class=Tryptophan cluster factors;sequence=GAACGGATGC
p1	49	58	0.834559	+	TF=ETS2;class=Tryptophan cluster factors;sequence=GAACGCAAAG
p1	182	191	0.843302	+	TF=ETS2;class=Tryptophan cluster factors;sequence=CTGCGAAAGT
p1	230	239	0.820769	+	TF=ETS2;class=Tryptophan cluster factors;sequence=GGGCTGAAAG
p1	251	260	0.830034	+	TF=ETS2;class=Tryptophan cluster factors;sequence=AGCCGGCCGG
p1	255	264	0.824423	+	TF=ETS2;class=Tryptophan cluster factors;sequence=GGCCGGGCGG
p1	287	296	0.80843	+	TF=ETS2;class=Tryptophan cluster factors;sequence=CAGATGACGC
p1	367	376	0.809783	+	TF=ETS2;class=Tryptophan cluster factors;sequence=CGCCGACAGC
p1	555	564	0.823895	+	TF=ETS2;class=Tryptophan cluster factors;sequence=TTCAGGCAGG
p1	194	203	0.820802	-	TF=ETS2;class=Tryptophan cluster factors;sequence=AAGAGGGTGG
p1	201	210	0.91399	-	TF=ETS2;class=Tryptophan cluster factors;sequence=GCCCGGAAAG
p1	253	262	0.810658	-	TF=ETS2;class=Tryptophan cluster factors;sequence=GCCCGGCCGG
p1	334	343	0.810644	-	TF=ETS2;class=Tryptophan cluster factors;sequence=GTAGGGAAGC
p1	359	368	0.848708	-	TF=ETS2;class=Tryptophan cluster factors;sequence=CGCCGGGCGC
p1	430	439	0.807491	-	TF=ETS2;class=Tryptophan cluster factors;sequence=CCCAGGCCGC
p1	527	536	0.821797	-	TF=ETS2;class=Tryptophan cluster factors;sequence=CGCCGGTAGG
p1	548	557	0.816744	-	TF=ETS2;class=Tryptophan cluster factors;sequence=GAAAGGTAGT
p1	553	562	0.840945	-	TF=ETS2;class=Tryptophan cluster factors;sequence=TGCCTGAAAG
p2	31	40	0.874901	+	TF=ETS2;class=Tryptophan cluster factors;sequence=GACAGAATGC
p2	42	51	0.800484	+	TF=ETS2;class=Tryptophan cluster factors;sequence=GGCCAGGAAC
p2	43	52	0.815537	+	TF=ETS2;class=Tryptophan cluster factors;sequence=GCCAGGAACT
p2	87	96	0.824631	+	TF=ETS2;class=Tryptophan cluster factors;sequence=AAACAGATAG
p2	224	233	0.819486	+	TF=ETS2;class=Tryptophan cluster factors;sequence=GGGAAGATAC
p2	231	240	0.81658	+	TF=ETS2;class=Tryptophan cluster factors;sequence=TACAGGAGGG
p2	370	379	0.805543	+	TF=ETS2;class=Tryptophan cluster factors;sequence=CTGAGCAAAT
p2	407	416	0.809066	+	TF=ETS2;class=Tryptophan cluster factors;sequence=CGCCAGGAGC
p2	501	510	0.803185	+	TF=ETS2;class=Tryptophan cluster factors;sequence=AACCGGTCGG
p2	217	226	0.867712	-	TF=ETS2;class=Tryptophan cluster factors;sequence=CCCAGGACAC
p2	341	350	0.80835	-	TF=ETS2;class=Tryptophan cluster factors;sequence=ATGCGGTTGT
p2	347	356	0.874042	-	TF=ETS2;class=Tryptophan cluster factors;sequence=AACAGAATGC
p2	499	508	0.838086	-	TF=ETS2;class=Tryptophan cluster factors;sequence=GACCGGTTGG
p1	11	20	0.886189	+	TF=ETV4;class=Tryptophan cluster factors;sequence=AACGGATGCT
p1	315	324	0.836986	+	TF=ETV4;class=Tryptophan cluster factors;sequence=TCCGGCACTG
p1	75	84	0.805943	-	TF=ETV4;class=Tryptophan cluster factors;sequence=AGCGGACCGC
p1	200	209	0.886062	-	TF=ETV4;class=Tryptophan cluster factors;sequence=CCCGGAAAGA
p1	311	320	0.834269	-	TF=ETV4;class=Tryptophan cluster factors;sequence=GCCGGAGCCC
p1	333	342	0.802792	-	TF=ETV4;class=Tryptophan cluster factors;sequence=TAGGGAAGCT
p1	358	367	0.806116	-	TF=ETV4;class=Tryptophan cluster factors;sequence=GCCGGGCGCC
p1	526	535	0.855596	-	TF=ETV4;class=Tryptophan cluster factors;sequence=GCCGGTAGGG
p1	537	546	0.820754	-	TF=ETV4;class=Tryptophan cluster factors;sequence=AGCGGAGGAT
p1	547	556	0.800948	-	TF=ETV4;class=Tryptophan cluster factors;sequence=AAAGGTAGTG
p2	44	53	0.860763	+	TF=ETV4;class=Tryptophan cluster factors;sequence=CCAGGAACTG
p2	232	241	0.820057	+	TF=ETV4;class=Tryptophan cluster factors;sequence=ACAGGAGGGA
p2	502	511	0.812174	+	TF=ETV4;class=Tryptophan cluster factors;sequence=ACCGGTCGGG
p2	506	515	0.808717	+	TF=ETV4;class=Tryptophan cluster factors;sequence=GTCGGGAGCG
p2	340	349	0.805277	-	TF=ETV4;class=Tryptophan cluster factors;sequence=TGCGGTTGTT
p2	399	408	0.805124	-	TF=ETV4;class=Tryptophan cluster factors;sequence=CGGGGAAGGG
p2	498	507	0.838583	-	TF=ETV4;class=Tryptophan cluster factors;sequence=ACCGGTTGGA
p1	11	20	0.859511	+	TF=ETV5;class=Tryptophan cluster factors;sequence=AACGGATGCT
p1	315	324	0.84768	+	TF=ETV5;class=Tryptophan cluster factors;sequence=TCCGGCACTG
p1	200	209	0.865603	-	TF=ETV5;class=Tryptophan cluster factors;sequence=CCCGGAAAGA
p1	526	535	0.841468	-	TF=ETV5;class=Tryptophan cluster factors;sequence=GCCGGTAGGG
p2	44	53	0.824241	+	TF=ETV5;class=Tryptophan cluster factors;sequence=CCAGGAACTG
p2	498	507	0.83282	-	TF=ETV5;class=Tryptophan cluster factors;sequence=ACCGGTTGGA
p1	408	421	0.80314	-	TF=RXRB;class=Nuclear receptors with C4 zinc fingers;sequence=CAGATGAGAGGTCG
p1	230	243	0.802068	+	TF=RXRG;class=Nuclear receptors with C4 zinc fingers;sequence=GGGCTGAAAGGTGT
p1	277	290	0.808349	-	TF=RXRG;class=Nuclear receptors with C4 zinc fingers;sequence=TCTGTCAAGGGGCA
p1	408	421	0.845754	-	TF=RXRG;class=Nuclear receptors with C4 zinc fingers;sequence=CAGATGAGAGGTCG
p2	64	79	0.808007	+	TF=Rarb;class=Nuclear receptors with C4 zinc fingers;sequence=AAAGTTGGAGAGGTCT
p1	377	384	0.804488	+	TF=Smad4;class=SMAD/NF-1 DNA-binding domain factors;sequence=GGTCTTGC
p1	281	288	0.817125	-	TF=Smad4;class=SMAD/NF-1 DNA-binding domain factors;sequence=TGTCAAGG
p2	111	118	0.814764	+	TF=Smad4;class=SMAD/NF-1 DNA-binding domain factors;sequence=TGCCTAGT
p2	292	299	0.841092	-	TF=Smad4;class=SMAD/NF-1 DNA-binding domain factors;sequence=TGTCTTGC
p1	377	386	0.806926	+	TF=SMAD5;class=SMAD/NF-1 DNA-binding domain factors;sequence=GGTCTTGCCA
p1	213	227	0.801267	-	TF=Sox2;class=High-mobility group (HMG) domain factors;sequence=CCATTGTCTCTTTTA
p1	345	359	0.848414	-	TF=Sox2;class=High-mobility group (HMG) domain factors;sequence=CCCTTGTGATGTTAA
p2	178	192	0.803861	+	TF=Sox2;class=High-mobility group (HMG) domain factors;sequence=ACTTTGTTCAGGTAA
